# Supplementary material for: Fomitopsis officinalis: Spatial (Pileus and Hymenophore) Metabolomic Variations Affect Functional Components and Biological Activities
Source: Antibiotics (Basel). 2023 Apr 16;12(4):766. doi: 10.3390/antibiotics12040766 (PMC10135358; doi:10.3390/antibiotics12040766)
Supplement: Supplementary file 1 [file antibiotics-12-00766-s001.zip]

Archive with 1 entries (1 files):
- antibiotics-2310800-supplementary.pdf
